# Supplementary material for: Prognostic Role of Plasma PD-1, PD-L1, pan-BTN3As and BTN3A1 in Patients Affected by Metastatic Gastrointestinal Stromal Tumors: Can Immune Checkpoints Act as a Sentinel for Short-Term Survival?
Source: Cancers (Basel). 2021 Apr 27;13(9):2118. doi: 10.3390/cancers13092118 (PMC8125172; doi:10.3390/cancers13092118)
Supplement: Supplementary file 1 [file cancers-13-02118-s001.zip]

Archive with 1 entries (1 files):
- cancers-1080078-supplementary.pdf
